# Supplementary material for: Stroma Cell-Derived Factor-1α Signaling Enhances Calcium Transients and Beating Frequency in Rat Neonatal Cardiomyocytes
Source: PLoS One. 2013 Feb 27;8(2):e56007. doi: 10.1371/journal.pone.0056007 (PMC3584107; doi:10.1371/journal.pone.0056007)
Supplement: Video S4 — Time lapse videos of a representative experiment showing that forskolin and SDF-1α showed additive effects (D). (ZIP) [file pone.0056007.s005.zip]

Archive with 1 entries (1 files):
- Supplementary Fig.1E - Copie S+F.avi
